# Supplementary material for: Clinical–Epidemiological Characteristics and IFITM-3 (rs12252) Variant Involvement in HIV-1 Mother-to-Children Transmission Susceptibility in a Brazilian Population
Source: Life (Basel). 2023 Jan 31;13(2):397. doi: 10.3390/life13020397 (PMC9959554; doi:10.3390/life13020397)
Supplement: Supplementary file 1 [file life-13-00397-s001.zip]

Archive with 1 entries (1 files):
- life-2141561-supplementary.pdf
